# Supplementary material for: Polyphenols-Rich Fraction from Annona muricata Linn. Leaves Attenuates Oxidative and Inflammatory Responses in Neutrophils, Macrophages, and Experimental Lung Injury
Source: Pharmaceutics. 2022 May 31;14(6):1182. doi: 10.3390/pharmaceutics14061182 (PMC9228609; doi:10.3390/pharmaceutics14061182)
Supplement: Supplementary file 1 [file pharmaceutics-14-01182-s001.zip]

Archive with 1 entries (1 files):
- pharmaceutics-1642787-supplementary.pdf
